# Supplementary material for: Methylmercury promotes breast cancer cell proliferation
Source: Toxicol Rep. 2018 May 25;5:579–84. doi: 10.1016/j.toxrep.2018.05.002 (PMC5984200; doi:10.1016/j.toxrep.2018.05.002)
Supplement: Supplementary file 1 [file mmc1.zip]

Archive with 6 entries (6 files):
- Brandon Disclosure.pdf
- Emily Disclosure.pdf
- Hilary Disclosure.pdf
- Jani Disclosure.pdf
- Lauren Disclosure.pdf
- Sara Disclosure.pdf
